# Supplementary material for: eIF2α phosphorylation is required to prevent hepatocyte death and liver fibrosis in mice challenged with a high fructose diet
Source: Nutr Metab (Lond). 2017 Aug 1;14:48. doi: 10.1186/s12986-017-0202-6 (PMC5537942; doi:10.1186/s12986-017-0202-6)
Supplement: Supplementary file 2 — PCR primers. (XLS 40 kb) [file 12986_2017_202_MOESM2_ESM.xls]

## Sheet: Sheet1
Additional File 2: Table S2. PCR primers
Gene name	5' oligonucleotide	3' oligonucleotide	Usage
beta actin	GATCTGGCACCACACACCTTCT	GGGGTGTTGAAGGTCTCAAA	q-PCR
Acc1	ATTGGGCACCCCAGAGCTA	CCCGCTCCTTCAACTTGCT	q-PCR
Acc2	GGGCTCCCTGGATGACAAC	TTCCGGGAGGAGTTCTGGA	q-PCR
Atf4	ATGGCCGGCTATGGATGAT	CGAAGTCAAACTCTTTCAGATCCATT	q-PCR
Bak	CCTGAAACCTTGGCCCCT	AGCCGTGCAAAGACGAAGAC	q-PCR
Bax	GGAGCAGCTTGGGAGCG	AAAAGGCCCCTGTCTTCATGA	q-PCR
Bcl2	ACTTCGCAGAGATGTCCAGTCA	TGGCAAAGCGTCCCCTC	q-PCR
Bcl-xL	GTAAACTGGGGTCGCATTGT	TGGATCCAAGGCTCTAGGTG	q-PCR
Bid	GCCGAGTGTGGCTCCGCAAA	CCGGAACCGTTGCTGACCT	q-PCR
Bim	GGAGATACGGATTGCACAGGAG	CCTTCTCCATACCAGACGGAAG	q-PCR
BiP	GGTGCAGCAGGACATCAAGTT	CCCACCTCCAATATCAACTTGA	q-PCR
Caspase 12 (Cas12)	ATGCTGACAGCTCCTCATGGA	TGAGAGCCAGACGTGTTCGT	q-PCR
Catalase1 (Cat1)	ACCCTCTTATACCAGTTGGC	GCATGCACATGGGGCCATCA	q-PCR
Chop	CTGCCTTTCACCTTGGAGAC	CGTTTCCTGGGGATGAGATA	q-PCR
Collagen Type I Alpha 1 (Col1A1)	GAAACCCGAGGTATGCTTGA	GACCAGGAGGACCAGGAAGT	q-PCR
Collagen Type III Alpha 1 (Col3A1)	AATGGTGGTTTTCAGTTCAGC	TGGGGTTTCAGAGAGTTTGGC	q-PCR
Cystathione gamma-lyase (Cth1)	TCTTGCTGCCACCATTACGA	GCCTCCATACACTTCATCCAT	q-PCR
Diacylglycerol O-Acyltransferase 2 (Dgat2)	AGGCCCTATTTGGCTACGTT	GATGCCTCCAGACATCAGGT	q-PCR
Edem1	GCAATGAAGGAGAAGGAGACCC	TAGAAGGCGTGTAGGCAGATGG	q-PCR
Erdj4	GAATTAATCCTGGCCTCCAA	CAGGGTGGTACTTCATGGCT	q-PCR
Ero1a	GCATTGAAGAAGGTGAGCAA	ATCATGCTTGGTCCACTGAA	q-PCR
Ero1b	GGGCCAAGTCATTAAAGGAA	TTTATCGCACCCAACACAGT	q-PCR
Erp72	AGTCAAGGTGGTGGTGGGAAAG	TGGGAGCAAAATAGATGGTAGGG	q-PCR
Fatty Acid Synthase (Fasn)	GTGTCCAAGAAGTGCAGCAA	GGAGCGCAGGATAGACTCAC	q-PCR
Gamma-glutamyl-transferase (Ggt1)	AGGAGAGACGGTGACT	GGCATAGGCAAACCGA	q-PCR
Gpx1	ACAGTCCACCGTGTATGCCTTC	CTCTTCATTCTTGCCATTCTCCTG	q-PCR
Gpx2	GAAAGACAAGCTGCCCTACC	TCCATATGATGAGCTTGGGA	q-PCR
Grp94	AATAGAAAGAATGCTTCGCC	TCTTCAGGCTCTTCTTCTGG	q-PCR
Glutathione reductase 1 (Gsr1)	TTCGACGGGACCCAAA	ACATCGGGGTAAAGGC	q-PCR
Glutathione synthetase (Gss)	ACGACTATACTGCCCG	GTAGCACCACCGCATT	q-PCR
Glutathione S-Transferase Alpha 4 (Gsta4)	CAACCCGGAAGTCAGAGGAA	AGCACGCTGCACTAGAACTTCA	q-PCR
Glutathione S-Transferase Mu 3 (Gstm3)	CACCCGCATACAGCTCATGAT	TTCTCAGGGATGGCCTTCAA	q-PCR
Ho-1	CCACACAGCACTATGTAAAGCGTC	GTTCGGGAAGGTAAAAAAAGCC	q-PCR
Herpud1 (Herp1)	AGCAGCCGGACAACTCTAAT	CTTGGAAAGTCTGCTGGACA	q-PCR
Herpud2 (Herp2)	CCAACAATGTGGACGCTAAC	CTTCACCTGCATCTTCTCCA	q-PCR
Hrd1	TGGCTTTGAGTACGCCATTCT	CCACGGAGTGCAGCACATAC	q-PCR
Il1b	CAACCAACAAGTGATATTCTCCATG	GATCCACACTCTCCAGCTGCA	q-PCR
Il6	TAGTCCTTCCTACCCCAATTTCC	TTGGTCCTTAGCCACTCCTTC	q-PCR
Noxa	CGCCAGTGAACCCAACG	TTATGTCCGGTGCACTCCAC	q-PCR
Nox1	TTACACGAGAGAAATTCTTGGG	TCGACACACAGGAATCAGGA	q-PCR
Nox2	TCCTATGTTCCTGTACCTTTGTG	GTCCCACCTCCATCTTGAATC	q-PCR
Nox4	TCCAAGCTCATTTCCCACAG	CGGAGTTCCATTACATCAGAGG	q-PCR
Nqo1	TTCTCTGGCCGATTCAGAG	GGCTGCTTGGAGCAAAATAG	q-PCR
p58IPK	TCCTGGTGGACCTGCAGTACG	CTGCGAGTAATTTCTTCCCC	q-PCR
Pdgfr-b	AGCACCTACCTGCCTCTGAA	GCACGGCAGTGTAGAGAACA	q-PCR
Phox22	GTCATGGGGCAGATCGAGT	TGTGTGAAACGTCCAGCAGT	q-PCR
Phox40	CCCATCCATCTGCTTTTCTG	ATCGTCTGGAAGCTGCTCAA	q-PCR
Phox47	CTATCTGGAGCCCCTTGACA	TCCTCTTCAACAGCAGCGTA	q-PCR
Phox67	TGGCCTACTTCCAGAGAGGA	TCTATCAGCTGGTTCCCACG	q-PCR
Puma	ATGGCGGACGACCTCAAC	AGTCCCATGAAGAGATTGTACATGAC	q-PCR
Scd1	GCGATACACTCTGGTGCTCA	CCCAGGGAAACCAGGATATT	q-PCR
a-Sma	GGCTCTGGGCTCTGTAAGG	CTCTTGCTCTGGGCTTCATC	q-PCR
Sod1	GGCCCGGCGGATGA	CGTCCTTTCCAGCAGTCACA	q-PCR
Sod2	GGGTTGGCTTGGTTTCAATAAGGAA	AGGTAGTAAGCGTGCTCCCACACAT	q-PCR
Srebp1-c	GGAGCCATGGATTGCACATT	GGCCCGGGAAGTCACTGT	q-PCR
Timp-1	GCATCTCTGGCATCTGGCATC	GCGGTTCTGGGACTTGTGGGC	q-PCR
Tnfa	CATCTTCTCAAAATTCGAGTGACAA	TGGGAGTAGACAAGGTACAACCC	q-PCR
Tgf-b1	GGTTCATGTCATGGATGGTGC	TGACGTCACTGGAGTTGTACGG	q-PCR
Ubc7	TCCTCCAGAAGGAATCGTG	AAGTGGGAAACTCAGGATGG	q-PCR
Xbp1-spliced (Xbp1S)	GAGTCCGCAGCAGGTG	GTGTCAGAGTCCATGGGA	q-PCR
Xbp1-total (Xbp1T)	AAGAACACGCTTGGGAATGG	ACTCCCCTTGGCCTCCAC	q-PCR
Total eIF2a	CCTGGATACGGTGCCTACG	TGTGGGGTCAAACGCCTATT	q-PCR for endogenous eIF2a + fTg
eIF2a transgene (fTg)	GCTGGTTGTTGTGCTGTCTC	CCACCTCAGGAAATTTGTGTT	q-PCR for fTg
Xbp1	CCTTGTGGTTGAGAACCAGG	CTAGAGGCTTGGTGTATAC	PCR for detecting Xbp1 splicing
eIF2a(S51A)	CACACACCCATTCCATGATAGTAATG	CAATGTTGTAGACCCTGACAATGAAGG	Genotyping for S/A mutant allele
Enh-Pro	CGACATTGATTATTGACTAG	GTAATAGCGATGACTAATAC	Genotyping for fTg
eIF2a-EGFP	TGGTTATGAAGGCATTGATG	GCGGACTTGAAGAAGTCGTG	Genotyping for fTg
CRE	GCGGTCTGGCAGTAAAAACTATC	GTGAAACAGCATTGCTGTCACTT	Genotyping for Alfp-Cre
